# Supplementary material for: C-type natriuretic peptide facilitates autonomic Ca2+ entry in growth plate chondrocytes for stimulating bone growth
Source: eLife. 2022 Mar 15;11:e71931. doi: 10.7554/eLife.71931 (PMC8923661; doi:10.7554/eLife.71931)
Supplement: Figure 1—figure supplement 1—source data 1. [file elife-71931-fig1-figsupp1-data1.zip]

Archive with 6 entries (3 files):
- Figure 1-figure supplement 1-source data 1/
- Figure 1-figure supplement 1-source data 1/Figure 1-figure supplement 1-source data 1.jpg
- __MACOSX/
- __MACOSX/Figure 1-figure supplement 1-source data 1/
- __MACOSX/Figure 1-figure supplement 1-source data 1/._Figure 1-figure supplement 1-source data 1.jpg
- Figure 1-figure supplement 1-source data 1/Figure 1-figure supplement 1-source data 1-unedited.JPG
