# Supplementary material for: C-type natriuretic peptide facilitates autonomic Ca2+ entry in growth plate chondrocytes for stimulating bone growth
Source: eLife. 2022 Mar 15;11:e71931. doi: 10.7554/eLife.71931 (PMC8923661; doi:10.7554/eLife.71931)
Supplement: Figure 1—figure supplement 1—source data 2. [file elife-71931-fig1-figsupp1-data2.zip]

Archive with 6 entries (3 files):
- Figure 1-figure supplement 1-source data 2/
- Figure 1-figure supplement 1-source data 2/Figure 1-figure supplement 1-source data 2.jpg
- __MACOSX/
- __MACOSX/Figure 1-figure supplement 1-source data 2/
- __MACOSX/Figure 1-figure supplement 1-source data 2/._Figure 1-figure supplement 1-source data 2.jpg
- Figure 1-figure supplement 1-source data 2/Figure 1-figure supplement 1-source data 2-unedited.JPG
