# Supplementary material for: C-type natriuretic peptide facilitates autonomic Ca2+ entry in growth plate chondrocytes for stimulating bone growth
Source: eLife. 2022 Mar 15;11:e71931. doi: 10.7554/eLife.71931 (PMC8923661; doi:10.7554/eLife.71931)
Supplement: Figure 6—source data 1. [file elife-71931-fig6-data1.zip]

Archive with 8 entries (5 files):
- Figure 6-source data 1/
- Figure 6-source data 1/Figure 6-source data 1.jpg
- __MACOSX/
- __MACOSX/Figure 6-source data 1/
- __MACOSX/Figure 6-source data 1/._Figure 6-source data 1.jpg
- Figure 6-source data 1/Figure 6-source data 1-CaMKII-unedited.tif
- Figure 6-source data 1/Figure 6-source data 1-GAPDH-unedited.tif
- Figure 6-source data 1/Figure 6-source data 1-pCaMKII-unedited.tif
